# Supplementary material for: Molecular identification and phylogenetic analysis of confusing Tetrastigma species based on DNA barcoding and chloroplast genome
Source: Front Pharmacol. 2025 Jul 11;16:1607947. doi: 10.3389/fphar.2025.1607947 (PMC12289577; doi:10.3389/fphar.2025.1607947)
Supplement: Supplementary file 1 [file Table3.xlsx]

## Sheet: Sheet1
XYYPT
Relative synonymous codon usage is given in parantheses following the codon frequency
Domain: Data
Amino acid	Codon	No.	RSCU	tRNA	Amino acid	Codon	No.	RSCU	tRNA
Phe	UUU	952	1.26		Tyr	UAU	815	1.63
Phe	UUC	564	0.74	trnF-GAA	Tyr	UAC	182	0.37	trnY-GUA
Leu	UUA	843	1.81	trnL-UAA	Stop	UAA	43	1.5
Leu	UUG	572	1.23	trnL-CAA	Stop	UAG	23	0.8
Leu	CUU	585	1.26		His	CAU	495	1.52
Leu	CUC	198	0.43		His	CAC	156	0.48	trnH-GUG
Leu	CUA	400	0.86	trnL-UAG	Gln	CAA	737	1.54	trnQ-UUG
Leu	CUG	197	0.42		Gln	CAG	219	0.46
Ile	AUU	1126	1.48		Asn	AAU	1017	1.55
Ile	AUC	473	0.62	trnI-GAU	Asn	AAC	299	0.45	trnN-GUU
Ile	AUA	691	0.91	trnI-CAU	Lys	AAA	1034	1.46	trnK-UUU
Met	AUG	644	1	trn(f)M-CAU	Lys	AAG	380	0.54
Val	GUU	499	1.38		Asp	GAU	882	1.59
Val	GUC	191	0.53	trnV-GAC	Asp	GAC	228	0.41	trnD-GUC
Val	GUA	538	1.48	trnV-UAC	Glu	GAA	1052	1.5	trnE-UUC
Val	GUG	223	0.61		Glu	GAG	347	0.5
Ser	UCU	591	1.69		Cys	UGU	234	1.45
Ser	UCC	333	0.95	trnS-GGA	Cys	UGC	88	0.55	trnC-GCA
Ser	UCA	443	1.27	trnS-UGA	Stop	UGA	20	0.7
Ser	UCG	195	0.56		Trp	UGG	465	1	trnW-CCA
Pro	CCU	447	1.6		Arg	CGU	361	1.32	trnR-ACG
Pro	CCC	204	0.73		Arg	CGC	101	0.37
Pro	CCA	316	1.13	trnP-UGG	Arg	CGA	376	1.37
Pro	CCG	152	0.54		Arg	CGG	118	0.43
Thr	ACU	552	1.61		Arg	AGA	405	1.16	trnR-UCU
Thr	ACC	247	0.72	trnT-GGU	Arg	AGG	126	0.36
Thr	ACA	429	1.25	trnT-UGU	Ser	AGU	508	1.85
Thr	ACG	147	0.43		Ser	AGC	182	0.66	trnS-GCU
Ala	GCU	635	1.82		Gly	GGU	614	1.35
Ala	GCC	226	0.65		Gly	GGC	168	0.37	trnG-GCC
Ala	GCA	387	1.11	trnA-UGC	Gly	GGA	745	1.64	trnG-UCC
Ala	GCG	145	0.42		Gly	GGG	292	0.64
RSCU: Relative Synonymous Codon Usage.
Average# codons=26857
YPT
Relative synonymous codon usage is given in parantheses following the codon frequency
Domain: Data
Amino acid	Codon	No.	RSCU	tRNA	Amino acid	Codon	No.	RSCU	tRNA
Phe	UUU	959	1.26		Tyr	UAU	816	1.63
Phe	UUC	563	0.74	trnF-GAA	Tyr	UAC	184	0.37	trnY-GUA
Leu	UUA	846	1.81	trnL-UAA	Stop	UAA	40	1.4
Leu	UUG	574	1.23	trnL-CAA	Stop	UAG	25	0.87
Leu	CUU	585	1.25		His	CAU	489	1.51
Leu	CUC	200	0.43		His	CAC	158	0.49	trnH-GUG
Leu	CUA	396	0.85	trnL-UAG	Gln	CAA	733	1.54	trnQ-UUG
Leu	CUG	196	0.42		Gln	CAG	219	0.46
Ile	AUU	1128	1.47		Asn	AAU	1022	1.54
Ile	AUC	474	0.62	trnI-GAU	Asn	AAC	302	0.46	trnN-GUU
Ile	AUA	701	0.91	trnI-CAU	Lys	AAA	1042	1.47	trnK-UUU
Met	AUG	643	1	trn(f)M-CAU	Lys	AAG	375	0.53
Val	GUU	499	1.37		Asp	GAU	886	1.59
Val	GUC	192	0.53	trnV-GAC	Asp	GAC	228	0.41	trnD-GUC
Val	GUA	540	1.49	trnV-UAC	Glu	GAA	1051	1.5	trnE-UUC
Val	GUG	221	0.61		Glu	GAG	348	0.5
Ser	UCU	586	1.67		Cys	UGU	235	1.47
Ser	UCC	336	0.96	trnS-GGA	Cys	UGC	85	0.53	trnC-GCA
Ser	UCA	450	1.28	trnS-UGA	Stop	UGA	21	0.73
Ser	UCG	194	0.55		Trp	UGG	468	1	trnW-CCA
Pro	CCU	445	1.59		Arg	CGU	362	1.31	trnR-ACG
Pro	CCC	209	0.75		Arg	CGC	102	0.37
Pro	CCA	320	1.14	trnP-UGG	Arg	CGA	370	1.34
Pro	CCG	148	0.53		Arg	CGG	119	0.43
Thr	ACU	549	1.6		Arg	AGA	412	1.17	trnR-UCU
Thr	ACC	244	0.71	trnT-GGU	Arg	AGG	126	0.36
Thr	ACA	430	1.26	trnT-UGU	Ser	AGU	520	1.88
Thr	ACG	146	0.43		Ser	AGC	184	0.67	trnS-GCU
Ala	GCU	635	1.82		Gly	GGU	614	1.35
Ala	GCC	227	0.65		Gly	GGC	166	0.37	trnG-GCC
Ala	GCA	388	1.11	trnA-UGC	Gly	GGA	744	1.64	trnG-UCC
Ala	GCG	148	0.42		Gly	GGG	291	0.64
RSCU: Relative Synonymous Codon Usage.
Average# codons=26909
