# Supplementary material for: Molecular identification and phylogenetic analysis of confusing Tetrastigma species based on DNA barcoding and chloroplast genome
Source: Front Pharmacol. 2025 Jul 11;16:1607947. doi: 10.3389/fphar.2025.1607947 (PMC12289577; doi:10.3389/fphar.2025.1607947)
Supplement: Supplementary file 2 [file Table2.xls]

## Sheet: Sheet1
GeneName	XYYPT	YPT
accD	1620	1593	LSC		LSC	83
atpA	1518	1518	LSC		SSC	13
atpB	1503	1503	LSC		Ira	17
atpE	402	402	LSC		Irb	18
atpF	558	558	LSC			131
atpH	246	246	LSC
atpI	744	744	LSC
ccsA	960	960	SSC
cemA	690	690	LSC
clpP	591	591	LSC
infA	234	234	LSC
matK	1515	1515	LSC
ndhA	1092	1092	SSC
ndhB	1533	1533	IRa
ndhB	1533	1533	IRb
ndhC	363	363	LSC
ndhD	1515	1503	SSC
ndhE	306	306	SSC
ndhF	2247	2241	SSC
ndhG	531	531	SSC
ndhH	1182	1182	SSC
ndhI	504	504	SSC
ndhJ	477	477	LSC
ndhK	858	858	LSC
petA	963	963	LSC
petB	648	648	LSC
petD	483	483	LSC
petG	114	114	LSC
petL	96	96	LSC
petN	90	90	LSC
psaA	2253	2253	LSC
psaB	2205	2205	LSC
psaC	246	246	SSC
psaI	111	111	LSC
psaJ	132	132	LSC
psbA	1062	1062	LSC
psbB	1527	1527	LSC
psbC	1422	1422	LSC
psbD	1062	1062	LSC
psbE	252	252	LSC
psbF	120	120	LSC
psbH	240	240	LSC
psbI	111	111	LSC
psbJ	123	123	LSC
psbK	195	195	LSC
psbL	117	117	LSC
psbM	105	105	LSC
psbN	132	132	LSC
psbT	108	108	LSC
psbZ	189	189	LSC
rbcL	1428	1428	LSC
rpl14	369	369	LSC
rpl16	408	408	LSC
rpl20	354	354	LSC
rpl22	534	534	LSC
rpl23	282	282	IRa
rpl23	282	282	IRb
rpl2	825	825	IRa
rpl2	825	825	IRb
rpl32	174	174	SSC
rpl33	201	201	LSC
rpl36	114	114	LSC
rpoA	996	996	LSC
rpoB	3213	3213	LSC
rpoC1	2049	2049	LSC
rpoC2	4185	4191	LSC
rps11	417	417	LSC
rps12	372	372	IRa
rps12	372	372	IRb
rps14	303	303	LSC
rps15	267	267	SSC
rps16	276	276	LSC
rps18	306	306	LSC
rps19	279	279	LSC
rps2	711	711	LSC
rps3	651	657	LSC
rps4	606	606	LSC
rps7	468	468	IRa
rps7	468	468	IRb
rps8	405	405	LSC
rrn16	1491	1491	IRa
rrn16	1491	1491	IRb
rrn23	2810	2810	IRa
rrn23	2810	2810	IRb
rrn4.5	103	103	IRa
rrn4.5	103	103	IRb
rrn5	121	121	IRa
rrn5	121	121	IRb
trnA-UGC	73	73	IRa
trnA-UGC	73	73	IRb
trnC-GCA	71	71	LSC
trnD-GUC	74	74	LSC
trnE-UUC	73	73	LSC
trnF-GAA	73	73	LSC
trnfM-CAU	74	74	LSC
trnG-GCC	71	71	LSC
trnG-UCC	76	76	LSC
trnH-GUG	74	74	LSC
trnI-CAU	74	74	IRa
trnI-CAU	74	74	IRb
trnI-GAU	72	72	IRa
trnI-GAU	72	72	IRb
trnK-UUU	72	72	LSC
trnL-CAA	81	81	IRa
trnL-CAA	81	81	IRb
trnL-UAA	85	85	LSC
trnL-UAG	80	80	SSC
trnM-CAU	73	73	LSC
trnN-GUU	72	72	IRa
trnN-GUU	72	72	IRb
trnP-UGG	74	74	LSC
trnQ-UUG	72	72	LSC
trnR-ACG	74	74	IRa
trnR-ACG	74	74	IRb
trnR-UCU	72	72	LSC
trnS-GCU	88	88	LSC
trnS-GGA	87	87	LSC
trnS-UGA	93	93	LSC
trnT-GGU	72	72	LSC
trnT-UGU	73	73	LSC
trnV-GAC	72	72	IRa
trnV-GAC	72	72	IRb
trnV-UAC	74	74	LSC
trnW-CCA	74	74	LSC
trnY-GUA	84	84	LSC
ycf1	1170	1272	IRb
ycf1	5577	5640	SSC
ycf2	6894	6906	IRa
ycf2	6894	6906	IRb
ycf3	507	507	LSC
ycf4	561	561	LSC
