# Supplementary material for: Molecular identification and phylogenetic analysis of confusing Tetrastigma species based on DNA barcoding and chloroplast genome
Source: Front Pharmacol. 2025 Jul 11;16:1607947. doi: 10.3389/fphar.2025.1607947 (PMC12289577; doi:10.3389/fphar.2025.1607947)
Supplement: Supplementary file 5 [file Table5.xlsx]

## Sheet: Sheet1
小红藤药材信息表
药材名	编号	基原	拉丁学名	采集地	采集时间	原始编号				Species-No.	Location	acquisition time
小红藤	XHT001	狭叶崖爬藤	Tetrastigma serrulatum	云南省大理州鹤庆县	2020.11.26	1		无		Tetrastigma obtectum(1)	Mangshi,Yunnan Province,China	November, 2021
小红藤	XHT002	狭叶崖爬藤		云南省大理州鹤庆县	2020.11.27	2				Tetrastigma obtectum(2)	Mangshi,Yunnan Province,China	November, 2021
小红藤	XHT003	崖爬藤	Tetrastigma obtectum	云南省德宏州芒市	2020.12.5	1		无		Tetrastigma obtectum(3)	Mangshi,Yunnan Province,China	November, 2021
小红藤	XHT004	崖爬藤		云南省德宏州芒市	2020.12.5	2				Tetrastigma obtectum(5)	Mangshi,Yunnan Province,China	November, 2021
小红藤	XHT005	狭叶崖爬藤		云南省大理州南涧县	2020.12.5					Tetrastigma obtectum(6)	Tengchong,Yunnan Province,China	October, 2021
小红藤	XHT006	崖爬藤		云南省德宏州芒市	2020.12.10	3				Tetrastigma obtectum(7)	Tengchong,Yunnan Province,China	October, 2021
小红藤	XHT007	崖爬藤		云南省德宏州芒市	2020.12.10	4				Tetrastigma obtectum(8)	Tengchong,Yunnan Province,China	October, 2021
小红藤	XHT008	崖爬藤		云南省德宏州芒市	2020.12.10	5				Tetrastigma obtectum(9)	Tengchong,Yunnan Province,China	October, 2021
小红藤	XHT009	狭叶崖爬藤		云南省德宏州盈江县	2020.12.10	1				Tetrastigma obtectum(10)	Tengchong,Yunnan Province,China	October, 2021
小红藤	XHT010	狭叶崖爬藤		云南省德宏州盈江县	2020.12.10	2				Tetrastigma obtectum(11)	Dali,Yunnan Province,China	October, 2021
小红藤	XHT011	狭叶崖爬藤		云南省德宏州盈江县	2020.12.10	3				Tetrastigma obtectum(12)	Dali,Yunnan Province,China	October, 2021
小红藤	XHT012	狭叶崖爬藤		云南省德宏州盈江县	2020.12.10	4				Tetrastigma obtectum(13)	Dali,Yunnan Province,China	October, 2021
小红藤	XHT013	狭叶崖爬藤		云南省德宏州盈江县	2020.12.10	5				Tetrastigma obtectum(14)	Dali,Yunnan Province,China	October, 2021
小红藤	XHT014	狭叶崖爬藤		云南省保山市腾冲市	2020.12.13	1				Tetrastigma obtectum(15)	Dali,Yunnan Province,China	October, 2021
小红藤	XHT015	狭叶崖爬藤		云南省保山市腾冲市	2020.12.13	2				Tetrastigma obtectum(16)	Honghe,Yunnan Province,China	November, 2021
小红藤	XHT016	狭叶崖爬藤		云南省保山市腾冲市	2020.12.13	3				Tetrastigma obtectum(17)	Honghe,Yunnan Province,China	November, 2021
小红藤	XHT017	狭叶崖爬藤		云南省保山市腾冲市	2020.12.13	4				Tetrastigma obtectum(18)	Honghe,Yunnan Province,China	November, 2021
小红藤	XHT018	狭叶崖爬藤		云南省保山市腾冲市	2020.12.13	5				Tetrastigma serrulatum(1)	Heqing,Yunnan Province,China	October, 2021
小红藤	XHT019	崖爬藤		云南省保山市腾冲市	2020.12.13	1				Tetrastigma serrulatum(2)	Heqing,Yunnan Province,China	October, 2021
小红藤	XHT020	崖爬藤		云南省保山市腾冲市	2020.12.13	2				Tetrastigma serrulatum(3)	Nanjian,Yunnan Province,China	October, 2021
小红藤	XHT021	崖爬藤		云南省保山市腾冲市	2020.12.13	3				Tetrastigma serrulatum(4)	Yingjiang,Yunnan Province,China	November, 2021
小红藤	XHT022	崖爬藤		云南省保山市腾冲市	2020.12.13	4				Tetrastigma serrulatum(5)	Yingjiang,Yunnan Province,China	November, 2021
小红藤	XHT023	崖爬藤		云南省保山市腾冲市	2020.12.13	5				Tetrastigma serrulatum(6)	Yingjiang,Yunnan Province,China	November, 2021
小红藤	XHT024	狭叶崖爬藤		云南省大理州	2020.12.6	4				Tetrastigma serrulatum(7)	Yingjiang,Yunnan Province,China	November, 2021
小红藤	XHT025	狭叶崖爬藤		云南省大理州	2020.12.6	5				Tetrastigma serrulatum(8)	Yingjiang,Yunnan Province,China	November, 2021
小红藤	XHT026	崖爬藤		云南省大理州	2020.12.6	1				Tetrastigma serrulatum(9)	Tengchong,Yunnan Province,China	October, 2021
小红藤	XHT027	崖爬藤		云南省大理州	2020.12.6	2				Tetrastigma serrulatum(10)	Tengchong,Yunnan Province,China	October, 2021
小红藤	XHT028	崖爬藤		云南省大理州	2020.12.6	3				Tetrastigma serrulatum(11)	Tengchong,Yunnan Province,China	October, 2021
小红藤	XHT029	崖爬藤		云南省大理州	2020.12.6	4				Tetrastigma serrulatum(12)	Tengchong,Yunnan Province,China	October, 2021
小红藤	XHT030	崖爬藤		云南省大理州	2020.12.6	5				Tetrastigma serrulatum(13)	Tengchong,Yunnan Province,China	October, 2021
小红藤	XHT031	狭叶崖爬藤		云南省怒江州泸水市	2020.12.6	1				Tetrastigma serrulatum(14)	Dali,Yunnan Province,China	October, 2021
小红藤	XHT032	狭叶崖爬藤		云南省怒江州泸水市	2020.12.6	2				Tetrastigma serrulatum(15)	Dali,Yunnan Province,China	October, 2021
小红藤	XHT033	狭叶崖爬藤		云南省怒江州泸水市	2020.12.6	3				Tetrastigma serrulatum(16)	Lushui,Yunnan Province,China	August, 2021
小红藤	XHT034	狭叶崖爬藤		云南省怒江州泸水市	2020.12.6	4				Tetrastigma serrulatum(17)	Lushui,Yunnan Province,China	August, 2021
小红藤	XHT035	狭叶崖爬藤		云南省怒江州泸水市	2020.12.6	5				Tetrastigma serrulatum(18)	Lushui,Yunnan Province,China	August, 2021
小红藤	XHT036	崖爬藤		云南省红河州	2021.1.9	1				Tetrastigma serrulatum(19)	Lushui,Yunnan Province,China	August, 2021
小红藤	XHT037	崖爬藤		云南省红河州	2021.1.9	2				Tetrastigma serrulatum(20)	Lushui,Yunnan Province,China	August, 2021
小红藤	XHT038	崖爬藤		云南省红河州	2021.1.9	3
小红藤	XHT039	崖爬藤		云南省红河州	2021.1.9	4
小红藤	XHT040	崖爬藤		云南省红河州	2021.1.9	5
